# Supplementary material for: A Novel and Simplified Score for Determining Treatment Eligibility for Patients with Chronic Hepatitis B
Source: Viruses. 2023 Mar 10;15(3):724. doi: 10.3390/v15030724 (PMC10056199; doi:10.3390/v15030724)
Supplement: Supplementary file 1 [file viruses-15-00724-s001.zip]

Archive with 1 entries (1 files):
- viruses-2242226-supplementary.pdf
